# Supplementary material for: Candida Species (Volatile) Metabotyping through Advanced Comprehensive Two‐Dimensional Gas Chromatography
Source: Microorganisms. 2020 Nov 30;8(12):1911. doi: 10.3390/microorganisms8121911 (PMC7760324; doi:10.3390/microorganisms8121911)
Supplement: Supplementary file 1 [file microorganisms-08-01911-s001.zip]

Archive with 2 entries (2 files):
- Supplementary Information - Figure S1 and Tables S2 and S3_Revised.pdf
- Supplementary Information - Table S1.xlsx
