# Supplementary material for: Candida Species (Volatile) Metabotyping through Advanced Comprehensive Two‐Dimensional Gas Chromatography
Source: Microorganisms. 2020 Nov 30;8(12):1911. doi: 10.3390/microorganisms8121911 (PMC7760324; doi:10.3390/microorganisms8121911)
Supplement: Supplementary file 1 [file microorganisms-08-01911-s001.zip › Supplementary Information - Table S1.xlsx]

## Sheet: Table S1
Table S1. Full data set used for statistical analysis including the volatile components identified by HS-SPME/GC×GC-ToFMS from the headspace of C. albicans, C. glabrata and C. tropicalis strains cultures, along growth time: list of metabolites, respective information related with ID Kegg, ID YMDB, pathways and chromatographic area normalized by CFU mL-1. The metabolites with symbol (*) were consi…
1tR (s)	2tR (s)	Metabolite	ID Kegg	ID YMDB	Related pathway	CAS number	Formula	R.I. (Calc)	R.I. (Lit)	C. albicans 6h			C. albicans 12h			C. albicans 24h			C. albicans 48h			C. glabrata 6h			C. glabrata 12h			C. glabrata 24h			C. glabrata 48h			C. tropicalis 6h			C. tropicalis 12h			C. tropicalis 24h			C. tropicalis 48h
										Replicate 1	Replicate 2	Replicate 3	Replicate 1	Replicate 2	Replicate 3	Replicate 1	Replicate 2	Replicate 3	Replicate 1	Replicate 2	Replicate 3	Replicate 1	Replicate 2	Replicate 3	Replicate 1	Replicate 2	Replicate 3	Replicate 1	Replicate 2	Replicate 3	Replicate 1	Replicate 2	Replicate 3	Replicate 1	Replicate 2	Replicate 3	Replicate 1	Replicate 2	Replicate 3	Replicate 1	Replicate 2	Replicate 3	Replicate 1	Replicate 2	Replicate 3
		Acids
540	3.18	Octanoic Acid	C06423	YMDB00676	Fatty acid biosynthesis	124-07-2	C8H16O2	1192.4	1188	0	0	0	0.679518	0.732632	0.687975	1.48636	1.89213	2.02628	1.93506	2.39464	2.26201	0	0	0	0.428059	0.248672	0.193844	0.66855	0.596648	0.818182	0.340363	0.346434	0.0719558	0	0	0	6.7372	5.2717	7.07836	14.5021	15.4118	21.907	4.12013	6.35546	3.37605
630	2.58	Nonanoic acid	C01601	YMDB01761	Biotin metabolism	112-05-0	C9H18O2	1303.2	1280	0	0	0	0	0	0	0	0	0	0.0712608	0.101444	0.108273	0	0	0	0.111743	0.137807	0.0116513	0.116106	0.134366	0.370228	0.0370773	0.0561969	0.0199562	0	0	0	0	0	0	0.183563	0.39611	0.692805	0.0523728	0.139796	0.108074
700	2.57	Decanoic acid	C01571	YMDB00677	Fatty acid biosynthesis	334-48-5	C10H20O2	1390.7	1379	0	0	0	0.642945	0.565205	0.790808	1.51254	2.07541	2.26598	1.41056	1.74153	1.53536	0	0	0	0.65576	0.883348	0.370379	2.3184	2.14491	2.18375	0.270892	0.299633	0.138992	0	0	0	1.50975	1.1256	1.79123	4.13607	5.53352	6.72126	1.72773	1.23758	2.0595
		Alcohols
		Aliphatic
85	0.68	1-Propanol	C05979	YMDB00441	Glycerolipid metabolism	71-23-8	C3H8O	580	580	0.60703	0.789789	0.704763	0.695003	0.607612	0.610724	0.332598	0.3656	0.367718	0.228234	0.344446	0.368117	0.671857	0.646155	0.705389	0.787628	0.892001	0.711269	0.589942	0.670046	0.696784	0.13014	0.135223	0.087499	3.27406	3.3976	3.50691	1.70455	1.77873	1.95493	1.26487	1.26613	1.22917	0.890931	0.922121	0.90502
100	0.77	2-Methyl-1-propanol	C14710	YMDB00573	-	78-83-1	C4H10O	612	612	0.994678	1.35619	1.57193	2.48768	2.95051	2.46889	1.59293	2.12211	2.13815	1.49356	1.23613	1.66326	0.803185	0.619043	0.717766	2.67813	2.82506	2.57842	1.85744	2.41455	2.3001	0.303675	0.381139	0.435962	6.78469	10.0115	9.50478	8.31062	9.80663	10.1247	5.36273	5.31275	5.28326	3.96441	4.65051	4.27425
115	0.88	1-Butanol	C06142	YMDB01386	Butanoate metabolism	71-36-3	C4H10O	658.82	644	1.43288	2.54366	2.45666	0.317628	0.364674	0.421863	0.140881	0.154019	0.162637	0.178752	0.17638	0.230439	0.918831	0.751362	0.690027	0.162946	0.198301	0.190166	0.18627	0.163266	0.147007	0.0737423	0.0539074	0.115044	5.2328	4.45876	5.62011	0.472017	0.528313	0.647366	0.411469	0.459128	0.457941	0.868976	0.778532	1.20719
145	1.08	2/3-Methyl-1-butanol	-	YMDB00567/YMDB00570	Leucine degradation pathway	137-32-6/123-51-3	C5H12O	718-708	718	35.2597	31.8428	36.4542	23.6083	25.1924	24.5196	11.5278	17.7209	17.239	14.5148	16.6375	19.1679	17.774	18.0258	18.6804	41.3879	44.9503	36.8961	13.1478	14.7485	14.5937	3.28511	3.56888	4.20306	214.242	182.605	184.392	35.3975	37.9918	32.3723	17.0537	12.7492	15.7549	19.6025	16.2569	18.1244
250	0.95	1-Hexanol	-	YMDB01473	-	111-27-3	C6H14O	883.47	878	0.187417	0.231836	0.305153	0.0541	0.103643	0.0955685	0.0346754	0.0398699	0.0227834	0.0476276	0.0285769	0.0248611	0.108351	0.113634	0.0942854	0.03967	0.050144	0.0294812	0.0308259	0.0291706	0.0236195	0.00551852	0.00505167	0.00783628	0.648059	0.593815	0.687818	0.0948462	0.0836038	0.101879	0.0726026	0.08969	0.0583799	0.0369854	0.0334932	0.0379614
340	0.92	1-Heptanol	-	YMDB01475	-	111-70-6	C7H16O	979.92	975	0.271057	0.260067	0.281194	0.118012	0.135578	0.13631	0.0454037	0.0752893	0.0557599	0.0411455	0.0475775	0.044695	0.217756	0.409487	0.197175	0.109631	0.119925	0.0969844	0.085367	0.0803294	0.0781908	0.0217939	0.014081	0.0358154	0.996754	1.248	1.61826	0.306573	0.159116	0.185021	0.0875068	0.114269	0.107256	0.0762016	0.0979874	0.0914525
350	0.87	1-Octen-3-ol	C14272	YMDB01352	-	3391-86-4	C8H16O	990.39	980	0.335424	0.16411	0.371778	0.0571347	0.0752972	0.0670333	0.0213697	0.0442286	0.0366024	0.0250519	0.0473235	0.0225563	0.123592	0.0533036	0.13485	0.0326282	0.0394392	0.0538911	0.0590282	0.0426246	0.0293192	0.00688562	0.00579821	0.0123923	0.526979	0.577475	0.733047	0.11516	0.11076	0.118714	0.0580627	0.0477971	0.0748345	0.0585322	0.033207	0.0674647
395	0.93	2-Ethyl-1-hexanol	C02498	YMDB01330	-	104-76-7	C8H18O	1028.8	1029	16.7445	22.7949	18.5051	6.18358	6.01644	6.65423	2.24965	2.47678	2.48098	1.84987	1.65794	2.21282	8.54793	9.14868	10.2324	3.56362	3.86893	3.47928	2.70252	2.62809	2.27973	0.48461	0.415122	0.568979	49.1373	46.7949	39.1228	7.81577	8.27233	9.52326	4.26222	5.17131	5.11928	4.35408	3.72193	4.24177
435	0.87	1-Octanol	C00756	YMDB00808	-	112-32-3	C9H18O2	1084.3	1079	1.38819	2.21779	1.90957	0.847356	1.09918	0.886471	0.29989	0.448302	0.386407	0.330982	0.399988	0.49656	1.36826	1.54635	1.46149	0.587213	0.60941	0.510148	0.478258	0.468848	0.392232	0.130483	0.0869922	0.0977653	5.55984	4.36254	6.14937	1.08053	0.969333	1.24319	0.557951	0.712461	0.748685	1.01359	1.43884	0.8602
525	0.92	1-Nonanol	C14696	-	-	143-08-8	C9H20O	1173.2	1173	0.646045	1.25351	1.74455	2.97712	1.69233	1.72954	0.270544	0.297465	0.27204	0.562899	1.15361	1.02147	1.3062	2.03329	1.26496	1.17827	1.58512	1.28263	0.71841	0.703617	0.802212	0.297466	0.203279	0.236331	2.04298	2.18345	2.47943	0.94109	1.7887	1.45842	0.896425	1.04246	0.812097	0.682005	0.713321	0.987689
610	0.88	1-Decanol	C01633	YMDB00826	-	112-30-1	C10H22O	1283.3	1278	0.367185	1.08886	0.842036	1.44313	1.5259	1.84632	0.358184	0.347488	0.329526	1.09035	1.87185	2.34309	0.64407	1.20894	0.630063	2.12799	2.42073	1.1783	0.353838	0.703952	0.78159	0.264816	0.254378	0.202812	1.50518	1.8092	1.84356	3.79259	3.57693	3.97226	0.583393	0.64196	0.688032	6.55183	3.48651	3.45547
635	0.73	2-Undecanol	-	-	-	1653-30-1	C11H24O	1307.2	1301	0.0583995	0.0894775	0.0945861	0.0831162	0.0786248	0.123806	0.0272596	0.0343903	0.0285392	0.0278982	0.0571357	0.0402983	0.0516354	0.0726675	0.0435619	0.0650248	0.0666102	0.0606015	0.0498427	0.122436	0.0521115	0.0177692	0.00510929	0.0131457	0.112455	0.07781	0.116085	0.0873321	0.0982587	0.109392	0.0455405	0.0628542	0.0897589	0.0559104	0.0584794	0.0480478
775	0.93	1-Dodecanol	C02277	-	-	112-53-8	C12H26O	1476	1476	14.5228	18.3504	18.7452	8.25466	7.87641	10.5399	3.88086	4.42184	5.26852	3.81482	3.10249	3.79702	11.2728	10.4462	10.1149	5.85831	5.06782	5.08181	5.5467	4.65893	4.15785	0.868802	0.837625	0.905653	55.2526	42.161	41.758	13.1564	11.9084	11.8382	8.54371	9.68197	9.73547	6.23992	6.77061	5.12519
		Aromatic
450	1.8	2-Phenyl-2-propanol	-	-	-	617-94-7	C9H12O	1090.9	1090	0.48453	0.8542	0.479217	0.149231	0.123823	0.160538	0.0430865	0.032138	0.0489386	0.0585547	0.0492963	0.0333656	0.265265	0.255354	0.284792	0.0871892	0.0865329	0.0744108	0.0585641	0.0655914	0.0527387	0.0131512	0.010848	0.0136492	1.4494	1.30228	1.07822	0.0865138	0.178108	0.209471	0.0858545	0.0925814	0.0976369	0.0601116	0.0496473	0.104477
480	2.99	2-Phenylethanol	C05853	YMDB01072	Phenylalanine metabolism	60-12-8	C8H10O	1126	1120	17.013	19.9426	18.8339	32.743	29.0357	31.0325	22.5009	22.407	25.0374	21.4586	22.1305	20.5816	10.3473	9.08081	10.2688	12.4381	12.6341	12.375	20.153	19.7567	19.4623	3.86108	3.9956	3.35384	49.0051	49.9677	59.5634	46.8506	46.276	54.589	35.6636	37.7037	41.7304	35.2564	32.6079	26.6564
		Aldehydes
		Aliphatic
70	0.35	Acetaldehyde	C00084	YMDB00022	Phenylalanine metabolism	75-07-0	C2H4O	548	548	8.46717	9.08681	8.08025	5.5604	6.02125	5.04366	2.94575	1.66883	1.63348	0.628671	1.7724	1.1102	6.55918	7.08105	6.10744	2.7403	4.02927	3.24622	3.3378	2.37261	2.63886	0.36123	0.457983	0.129525	23.8905	33.1703	23.8444	4.13861	7.16154	9.72685	3.73399	4.3241	4.34677	2.46087	2.89422	1.9305
75	0.43	2-Propenal	-	YMDB00812	-	107-02-8	C3H4O	581.77	563	0.346815	0.379438	0.127652	0.0579083	0.07026	0	0.0641711	0.0501509	0.051673	0.0146752	0.0591285	0.0393047	0.345544	0.127185	0.289416	0.0799698	0.197373	0.608626	0.024808	0.537843	0.0251768	0.00613355	0.00690844	0.00275792	0	0.708344	0	0.0665315	1.58105	0.212789	0.0679059	0.0641979	0.0560155	0.0656043	0.0428654	0.0361234
80	0.42	2-Methyl-propanal	-	-	-	78-84-2	C4H8O	591.28	576	10.4004	10.9712	12.8683	2.72566	3.10302	3.27134	0.256733	0.304854	0.490611	0.0339238	0.144879	0.123631	3.47603	3.31923	6.38153	1.14036	1.47399	1.21973	0.576164	0.623968	0.555251	0.0396038	0.0700251	0.0279418	17.08	21.9083	17.965	1.51442	1.54799	1.90498	0.595375	0.580652	0.51957	0.184898	0.209156	0.198394
105	0.39	3-Methylbutanal	C07329	YMDB00499	-	590-86-3	C5H10O	624.45	633	32.0605	39.6862	43.4209	3.18366	2.61348	4.30514	0.403185	0.24191	0.677683	0.465611	0.320962	0.845247	21.0706	20.2371	12.492	1.29591	2.55415	2.11681	1.08578	0.472272	0.923523	0.158636	0.200522	0.11462	108.784	45.9171	290.187	4.60466	6.30852	7.5733	0.824061	1.37369	1.92157	1.56373	1.15352	0.898843
110	0.66	2-Butenal	-	-	-	4170-30-3	C4H6O	633	633	0.02786	0.0343071	0.0452072	0.0648871	0.0431016	0.0664935	0.00343041	0.00288568	0.00324995	0.00973912	0.0107772	0.0112756	0.230108	0.171713	0.293551	0.0295379	0.0612555	0.0556331	0.0263741	0.0188828	0.0308122	0.00526354	0.00462649	0.00575579	0.691247	0.565451	0.615863	0.00910205	0.00833641	0.0163606	0.00596096	0.00417125	0.00474057	0.00620291	0.00460358	0.00513963
110	0.47	2-Methyl-butanal	-	-	-	96-17-3	C5H10O	648.53	643	32.0605	39.6862	43.4209	3.18366	2.61348	4.30514	0.410529	0.24191	0.624924	0.465611	0.650736	0.845247	21.0706	20.2371	12.492	1.29591	2.55415	2.11681	0.510564	0.472272	0.923523	0.158636	0.200522	0.11462	107.77	97.2686	290.187	5.80524	6.33267	7.5733	0.871867	1.34331	1.92157	1.56373	1.15352	0.898843
185	0.86	3-Methyl-2-butenal	-	-	-	107-86-8	C5H8O	792.11	789	0	0	0	0.0534855	0.10316	0.219693	0.0538076	0.0434627	0.0143754	0.0344072	0.0277272	0.0196255	1.15277	0.413027	0.27503	0.0418922	0.0808375	0.0125087	0.0130274	0.0109165	0.0156032	0.000722739	0.00530394	0.00444339	5.64391	2.72221	6.31503	0.105153	0.180232	0.117621	0.0342499	0.0462251	0.0561841	0.00291924	0.00599074	0.101142
190	0.59	Hexanal	-	YMDB01759	-	66-25-1	C6H12O	800.69	801	1.08212	1.66376	1.10787	0.244409	0.307785	0.362501	0.241652	0.0775242	0.125928	0.156259	0.15715	0.175026	0.759738	0.423158	0.466943	0.202049	0.34015	0.248839	0.4056	0.220596	0.242231	0.0356683	0.0461485	0.0325735	2.93604	2.77118	1.98862	0.763187	0.363961	0.949646	0.41611	0.427842	0.404152	0.315728	0.821559	0.286556
370	0.63	Octanal	-	YMDB00824	-	124-13-0	C8H16O	1000.7	1001	4.88191	6.94976	4.79069	1.51517	1.31013	1.64476	0.709142	0.675495	0.80974	0.685865	0.578459	0.74519	2.33311	1.87015	2.2255	0.919673	1.04644	0.882223	0.797423	0.994208	0.774585	0.210415	0.152138	0.179451	10.2494	10.6233	8.96796	1.38923	1.68923	1.83898	1.20987	1.27636	1.28781	1.22539	1.02096	0.910834
465	0.62	Nonanal	-	-	-	124-19-6	C9H18O	1106.2	1106	16.6511	21.9909	14.9168	6.52821	5.86025	7.18375	3.05716	3.28487	3.45381	2.98527	2.82068	3.01128	9.05724	8.24945	9.4781	3.74472	4.44609	3.79842	3.34682	4.04983	3.2598	0.814731	0.680215	0.773269	39.0387	43.8394	35.7241	7.18893	8.23878	8.81394	5.39446	6.26631	6.00268	5.86937	5.40531	4.3752
550	0.55	Decanal	C12307	YMDB01340	-	112-31-2	C10H20O	1212.4	1207	18.7237	16.1951	11.764	5.245	3.99099	5.16203	3.5881	1.72886	4.60029	2.76602	2.10703	2.03549	6.72286	5.89759	6.70728	2.57009	2.61922	3.02222	2.52333	2.25012	2.19875	0.547435	0.559786	0.637528	32.6251	36.4219	24.8338	4.70895	6.06337	6.04672	5.9607	5.89107	5.77522	7.14454	4.15343	4.32318
685	0.74	2-Undecenal	-	-	-	2463-77-6	C11H20O	1369.7	1364	0.279807	0.628653	0.140914	0.164921	0.171399	0.32199	0.0326825	0.0561415	0.107307	0.115188	0.104093	0.0923744	0.166823	0.216994	0.218337	0.179806	0.338072	0.149244	0.0779763	0.145323	0.138457	0.0428032	0.0244581	0.0151927	0.632549	0.811526	0.607567	0.211721	0.178069	0.192646	0.125343	0.172249	0.252234	0.0311346	0.0954472	0.109638
730	0.55	Dodecanal	C02278	-	-	112-54-9	C12H24O	1431.9	1407	12.3477	15.4857	15.1762	6.13657	5.36639	6.91362	2.81448	3.28414	3.61923	1.74187	2.59489	2.18604	7.59615	7.16625	8.21752	4.09927	4.0015	2.41044	3.82238	3.43241	2.81827	0.776663	0.623673	0.509859	50.8729	35.41	31.1231	14.1933	8.13226	9.22112	5.18721	6.29916	5.28888	5.32629	5.14405	3.31008
		Aromatic
335	1.45	Benzaldehyde	C00261	YMDB01326	Toluene and xylene degradation	100-52-7	C7H6O	964.68	965	58.8888	81.6139	89.07	2.61167	3.65525	3.59241	1.31697	0.773034	1.04789	1.26157	1.26507	1.13377	5.46676	5.24982	6.57361	3.59633	3.76701	3.90743	10.3725	8.41211	9.04864	1.4657	1.87955	2.4214	111.084	97.5989	114.268	3.16203	2.86135	4.48089	3.06202	2.86769	3.92147	1.26814	1.67471	1.49711
410	1.52	Benzeneacetaldehyde	-	YMDB00116	Phenylalanine metabolism	122-78-1	C8H8O	1046.1	1046	6.10367	6.86649	8.32877	1.05883	1.19299	1.50541	1.60806	0.881658	1.22756	0.498125	0.773232	1.02937	4.75141	3.94811	5.54706	0.796365	1.00333	1.28735	1.3028	1.22697	1.38719	0.257763	0.248964	0.199754	24.7612	15.9947	21.7903	1.79694	1.58856	2.49462	0.843063	1.02624	1.5082	0.600746	0.563979	1.89669
565	1.29	2,5-Dimethylbenzaldehyde	-	-	-	5779-94-2	C9H10O	1220.4	1208	1.98748	2.9585	2.11629	1.2375	0.905328	0.941679	0.261522	0.36306	14.2794	0.208126	0.257591	0.297843	25.0931	0.832751	0.888366	0.251918	0.436153	0.316081	0.28448	0.282421	0.251863	0.0815531	0.0553664	0.0807002	5.99036	5.75253	5.88629	0.899065	0.729773	0.840326	0.4732	0.61366	0.514349	0.421364	0.332473	0.455114
570	1.03	4-(1-Methylethyl)-benzaldehyde	-	-	-	122-03-2	C10H12O	1226.3	1243	0.770427	0.988874	0.921275	0.331318	0.302129	0.393009	0.11504	0.170302	0.184249	0.120811	0.174521	0.185126	26.6758	0.565847	0.741545	0.297957	0.348092	0.227219	0.16912	0.316053	0.251844	0.0477468	0.0394997	0.0281862	2.50122	2.49454	2.37335	0.656736	0.434676	0.77136	0.23043	0.274013	0.320811	0.226494	0.274502	0.202398
615	1.41	α-Ethylidenbenzeneacetaldehyde	-	-	-	4411-89-6	C10H10O	1283	1280	0.591091	0.770228	0.842957	0.0456667	0.0951326	0.112217	0.00255461	0.00353511	0.00285593	0	0.00270014	0.00180067	0.395151	0.40493	0.503828	0.0235469	0.0559604	0.06535	0.016298	0.0275821	0.0210927	0.000697014	0.000507837	0	2.37553	2.09448	2.26652	0.350922	0.310236	0.388573	0.0982929	0.126398	0.136811	0.035849	0.0410158	0.0326657
640	1.1	2,4,6-Trimethylbenzaldehyde	-	-	-	487-68-3	C10H12O	1313.9	1323	0.221439	0.220754	0.207015	0.128843	0.104447	0.114877	0.0359614	0.0400296	0.0445414	0.0215958	0.0451843	0.0314044	0.102246	0.103015	0.135887	0.0671357	0.0730954	0.0521338	0.0515802	0.0439335	0.0357011	0.00787435	0.00391582	0.00545015	0.768972	0.776473	0.589248	0.172792	0.128619	0.147457	0.0593792	0.120827	0.107285	0.0449696	0.0533028	0.0214339
1025	1.42	3,5-di-tert-Butyl-4-hydroxybenzaldehyde	-	-	-	1620-98-0	C15H22O2	1776.8	1767	0.923807	1.50566	1.09263	0.498527	0.42088	0.562956	0.249527	0.373903	0.357711	0.220092	0.282962	0.207703	0.516554	0.589096	0.837407	0.305409	0.244497	0.198371	0.256034	0.218984	0.170197	0.0422662	0.0398356	0.0359634	2.51686	2.45275	2.19835	0.514478	0.429696	0.636061	0.282215	0.427319	0.549151	0.223742	0.229596	0.287127
		Hydrocarbons
		Alkanes
275	0.39	Nonane	-	-	-	111-84-2	C9H20	900.41	900	0.2152	0.122539	0.202111	0.029039	0.0478122	0.053159	0.0132582	0.0192052	0.020065	0.0175038	0.0188685	0.011778	0.101474	0.0566215	0.0907642	0.0327967	0.0366665	0.0811288	0.014181	0.0221128	0.0264095	0.0047251	0.00293219	0.00183102	0.158561	0.260354	0.445728	0.0390605	0.0350515	0.0446242	0.0170148	0.0327393	0.0366367	0.0365873	0.0139028	0.0113184
545	0.43	1-Dodecene	-	-	-	112-41-4	C12H24	1194.9	1191	0.71849	1.22602	1.07288	0.488354	0.725865	0.886526	0.714386	0.231297	0.209726	0.229052	0.322189	0.191058	0.534458	1.88923	0.859224	0.271771	0.145829	0.21638	1.04925	1.26608	2.22588	0.475318	0.19168	0.00384621	8.99381	47.6771	27.5826	4.81732	4.96035	4.9746	0.918925	1.29664	5.22862	1.8167	1.45872	2.31298
960	0.41	Heptadecane	C01816	-	-	629-78-7	C17H36	1700.6	1701	1.35466	3.52568	3.38937	0.315892	0.202314	0.277603	0.223947	0.0765042	0.119551	0.205383	0.105416	0.107448	0.193	0.132166	0.0288399	0.0389724	0.0730604	0.43807	0.0655397	0.0455181	0.0676316	0.0138387	0.0315156	0.0513166	0.696574	0.893359	1.23035	0.286395	0.118683	0.233636	0.041449	0.185558	0.063136	0.152759	0.167152	0.182114
		Aromatic
165	0.57	Toluene	C01455	-	Toluene and xylene degradation	108-88-3	C7H8	753.47	759	10.5389	9.95872	10.0612	3.19321	3.9489	5.71073	0.669316	1.72421	1.77755	0.245613	0.548573	0.850556	4.87245	5.87076	6.09072	1.7082	2.45666	3.92841	1.06103	1.21448	1.64468	0.181871	0.218728	0.0716889	24.0683	22.6725	42.8429	4.66909	2.19168	3.04756	7.13059	3.6493	4.77375	0.572572	0.498633	0.505232
235	0.5	Ethylbenzene	C07111	-	Ethylbenzene degradation	100-41-4	C8H10	865.29	860	10.1648	12.4892	9.66993	0.0911261	0.0935676	0.121119	0	0	0	0	0	0	5.87427	8.14487	4.68145	0	0	0	0	0	0	0	0	0	32.9301	21.693	25.6948	0.834983	0.562464	1.23068	0	0	0	0	0	0
265	0.78	Styrene	C07083	-	Styrene degradation	100-42-5	C8H8	889.15	895	27.6524	31.934	25.6164	17.8713	18.2084	18.8417	6.46819	6.68805	8.11247	8.44067	5.31434	5.83167	14.4429	15.4221	11.0173	1.08551	1.10229	0.791964	0.822556	0.847325	0.783523	0.382049	0.200061	0.182922	67.829	48.469	38.3338	2.10211	2.37414	2.91797	2.12254	1.4099	1.10637	1.66305	2.69532	1.04243
295	0.58	Isopropylbenzene	C14396	-	-	98-82-8	C9H12	921.66	927	1.23906	1.70991	1.20903	0.0912541	0.0380886	0.0683192	0.00198941	0.00269231	0.00382163	0.0062517	0.00174881	0.00236303	0.842362	1.02639	0.636416	0.0302067	0.0248702	0.0206546	0.00268512	0.0144649	0.0136822	0.00150577	0.0007896	0.00727936	4.69607	2.84368	1.98522	0.0547387	0.0399951	0.0812533	0.00573096	0.00364514	0.00378397	0.00446152	0.00343432	0.00241771
325	0.58	Propylbenzene	-	-	-	103-65-1	C9H12	953.24	953	1.15135	1.68697	1.22151	0.125116	0.087747	0.12024	0.00690694	0.0112007	0.0137157	0.0106991	0.00726034	0.0141324	0.906615	1.1781	0.669902	0.0477832	0.0539422	0.0421098	0.016255	0.0271791	0.0240134	0.0074259	0.00187828	0.00131602	4.89381	2.67285	2.29338	0.0872364	0.0785336	0.133591	0.0185256	0.0171894	0.0339593	0.00517114	0.00567543	0.010026
350	0.73	α-Methylstyrene	-	-	-	98-83-9	C9H10	979.72	985	0.441074	0.473064	0.535019	0.158781	0.0609918	0.155597	0.0515584	0.0393331	0.0714815	0.0515992	0.070138	0.0747782	0.203046	0.621984	0.0720392	0.0627342	0.078082	0.0727441	0.0682719	0.0528007	0.0674011	0.0177363	0.0020512	0.0180489	3.92781	1.0045	0.93791	0.419691	0.11655	0.0449261	0.0949267	0.0734936	0.0946092	0.0472203	0.0281354	0.0847914
480	0.67	1,2,4,5-Tetramethylbenzene	C14534	-	-	95-93-2	C10H14	1123	1123	0.582252	0.703866	0.849194	0.221587	0.243752	0.291841	0.0811318	0.14039	0.14826	0.169955	0.182394	0.0882473	0.333363	0.33347	0.288318	0.125712	0.116183	0.222585	0.0825136	0.0680227	0.0682377	0.0138898	0.0103458	0.0101908	1.73531	1.25295	1.53788	0.323412	0.284615	0.364162	0.196138	0.106333	0.234684	0.0427641	0.0587917	0.0273798
595	0.51	1,4-Di-tert-butylbenzene	-	-	-	1012-72-2	C14H22	1256.9	1264	0.858343	0.721572	0.852817	0.316348	0.325863	0.327214	0.0951712	0.138805	1.12208	0.0774827	0.161504	0.175112	2.25657	0.464512	0.461088	0.177479	0.337922	0.12344	0.128599	0.140699	0.134306	0.0384842	0.0391577	0.011527	2.85457	2.6033	2.072	0.622108	0.580032	0.493891	0.227133	0.218821	0.188561	0.28975	0.190729	0.0975507
700	1.22	Biphenyl	C06588	-	Biphenyl degradation	92-52-4	C12H10	1389	1383	0.20791	0.326855	0.179981	0.10867	0.0891268	0.115142	0.0464575	0.0445877	0.059703	0.0326989	0.0640151	0.0544542	0.0802371	0.12237	0.207794	0.0933746	0.0770892	0.0651628	0.0527774	0.0682666	0.0555929	0.0123135	0.0157995	0.00740592	0.576878	0.816596	0.460813	0.119046	0.123312	0.169647	0.0649925	0.0897132	0.0736776	0.0583086	0.0735765	0.0530107
910	0.57	1-Butylheptylbenzene	-	-	-	4537-15-9	C17H28	1636	1633	0.405985	0.587498	0.338019	0.163165	0.157815	0.212943	0.102342	0.124166	0.110944	0.0517394	0.14669	0.145703	0.187449	0.187656	0.245487	0.169502	0.251889	0.135635	0.106967	0.127294	0.108508	0.0254144	0.0370549	0.0308547	0.998472	1.02858	1.14662	0.274981	0.254146	0.315351	0.139917	0.153887	0.138038	0.118776	0.0639486	0.109964
920	0.58	1-Propyloctylbenzene	-	-	-	4536-86-1	C17H28	1647.7	1645	0.229786	0.329242	0.196891	0.120547	0.109987	0.130862	0.0549729	0.0650383	0.0567087	0.0760864	0.058426	0.02414	0.120264	0.115725	0.146316	0.0981481	0.156464	0.0981902	0.0585888	0.0723567	0.0661431	0.0152211	0.02143	0.0200746	0.634271	0.554191	0.748316	0.172345	0.136852	0.16646	0.0684925	0.0647014	0.0757281	0.0728753	0.0299335	0.0853125
995	0.58	1-Butyloctylbenzene	-	-	-	2719-63-3	C18H30	1738.2	1731	0.378017	0.553142	0.512412	0.272702	0.256273	0.345545	0.157196	0.167453	0.178632	0.146698	0.185899	0.139122	0.263232	0.193889	0.211007	0.141141	0.176918	0.150811	0.0977949	0.13465	0.0945486	0.0223078	0.0331907	0.0255507	0.988664	0.952165	0.927038	0.279212	0.186963	0.260076	0.115858	0.163578	0.106485	0.137374	0.100108	0.103562
1005	0.59	1-Propylnonylbenzene	-	-	-	2719-64-4	C18H30	1750.7	1741	0.136524	0.179335	0.169487	0.094379	0.0804726	0.143433	0.0502615	0.0665393	0.0597607	0.0527275	0.0596884	0.0592865	0.115795	0.0656927	0.0767029	0.046003	0.0671294	0.0599079	0.0346386	0.0429343	0.0353407	0.00795712	0.0112217	0.00982718	0.344296	0.324829	0.345657	0.105459	0.0680754	0.0869236	0.0312779	0.041546	0.0359264	0.0339122	0.0278288	0.0359481
1025	0.6	1-Ethyldecylbenzene	-	-	-	2400-00-2	C18H30	1775.8	1764	0.147792	0.22529	0.182621	0.088118	0.0744058	0.110939	0.044642	0.0479296	0.044322	0.0426219	0.0549582	0.0380811	0.0995651	0.0776975	0.074183	0.041473	0.0812667	0.0706674	0.0363901	0.0472752	0.0393532	0.00589838	0.0133139	0.0104115	0.3823	0.334746	0.412963	0.114703	0.0756031	0.101109	0.0266825	0.043009	0.0291089	0.0321235	0.010907	0.0247139
		Esters
		Aliphatic
95	0.44	Ethyl acetate	C00849	YMDB00569	-	141-78-6	C4H8O2	601	601	12.9743	15.5655	14.2935	3.72401	3.17026	3.59245	3.46121	3.60272	3.19434	4.14427	4.61621	4.33678	1.28722	1.005	0.925332	3.33865	4.49607	4.78013	4.20338	5.20073	4.99487	1.0587	1.09659	1.17666	2.03807	1.76212	2.0804	2.88668	3.34857	4.33183	3.82527	3.3957	3.96158	5.06311	4.8168	5.69983
135	0.48	Ethyl propanoate	-	YMDB01331	-	105-37-3	C5H10O2	685	688	0	0	0	0.202079	0.0769932	0.160428	0.124172	0.137622	0.12794	0.172616	0.17733	0.254223	0.151757	0.1589	0.149166	0.960138	1.06568	0.91832	1.48171	1.49619	1.53197	0.278848	0.26695	0.303955	0	0	0	0.1343	0.146748	0.219926	0.0684374	0.0712803	0.0743426	0.0593984	0.103729	0.0576301
170	0.52	Isobutyl acetate	-	YMDB00572	-	110-19-0	C6H12O2	762.9	769	0.0892441	0.154479	0.128964	0.0542273	0.047194	0.0820636	0.0433873	0.0354557	0.0622871	0.0247604	0.0521566	0.0627276	0.0591234	0.0515293	0.039011	0.0555642	0.0667409	0.0631153	0.0731237	0.0882165	0.0800196	0.0314909	0.0317796	0.0399408	0.210112	0.140428	0.230833	0.118601	0.113611	0.113742	0.178528	0.163131	0.157342	0.223553	0.21034	0.181838
195	0.51	Ethyl butanoate	-	YMDB01385	-	105-54-4	C6H12O2	806	806	0.264781	0.334494	0.29108	0.433967	0.451045	0.560552	0.446771	0.396765	0.446071	1.05366	0.998191	1.30568	0.203947	0.232985	0.193322	0.969901	1.00771	0.822308	1.5627	1.755	1.7277	0.533608	0.495182	0.593987	0.995178	0.891544	0.9161	0.79926	0.871599	0.966001	1.27268	1.16089	1.08103	1.59379	1.35685	1.93371
205	0.56	Butyl ethanoate	-	-	-	123-86-4	C6H12O2	818.31	818	0.551039	0.473628	0.416809	0.22718	0.271044	0.296047	0.210998	0.211052	0.0990174	0.235478	0.236679	0.245072	0.554088	0.5675	0.541307	0.150677	0.158465	0.208383	0.0448029	0.066422	0.151469	0.0133741	0.00411083	0.00408384	0.810814	0.379487	3.1312	0.236212	0.300569	0.270457	0.0307188	0.0105583	0.113843	0.192548	0.179943	0.182823
255	0.56	Isoamyl ethanoate	-	YMDB00571	-	123-92-2	C7H14O2	877	877	0	0	0	1.67214	1.36961	1.63394	1.37539	1.07113	1.27149	0.720381	1.3983	1.85937	0	0	0	2.35817	2.82589	2.33023	3.16442	3.55363	3.20598	0.846386	0.870309	0.862071	3.70054	3.41014	3.41591	4.57191	6.1987	6.22642	6.53896	5.33407	5.30394	5.70471	6.29898	5.29929
385	0.58	Hexyl ethanoate	-	YMDB01384	-	142-92-7	C8H16O2	1017.3	1014	0.860165	0.606009	0.411855	0.0480547	0.0809608	0.0851859	0	0	0.00225756	0.271437	0.274535	0.279615	0.113437	0.0546342	0.0959851	0.0399923	0.0289815	0.0174924	0.0116243	0.0159885	0.0122584	0	0	0	2.8009	0.86464	0.538861	0.104326	0.110659	0.0843003	0.0333381	0.0295733	0.0297485	0.0750562	0.0810407	0.306292
505	0.55	3-Methylheptyl acetate *	-	-	-	72218-58-7	C10H20O2	1150.6	1156	0.525372	0.74181	0.63406	0.361385	0.259119	0.307998	0.112258	0.135538	0.157066	0.0723196	0.110473	0.134363	0.330324	0.3399	0.387729	0.199894	0.227902	0.145409	0.153239	0.157114	0.12726	0.0364706	0.0285737	0.00451066	1.57962	1.82678	1.48212	0.279843	0.34842	0.415601	0.205855	0.219265	0.265176	0.156261	0.16162	0.152306
545	0.56	Ethyl octanoate	C12292	YMDB01354	-	106-32-1	C10H20O2	1195.1	1195	0.0724034	0.054872	0.308136	0.413607	0.389272	0.630205	0.604182	0.522871	0.70227	0.27928	0.773928	0.665476	0.117344	0.093623	0.0979778	0.204475	0.221881	0.116085	0.240812	0.891387	0.261108	0.147668	0.130635	0.037268	1.06747	0.879354	1.30849	4.94259	5.76383	7.89896	13.9161	9.0485	14.3697	10.756	0.801443	6.14662
630	0.56	Ethyl nonanoate	-	YMDB01354	-	123-29-5	C11H22O2	1300.7	1295	0.0675787	0.130073	0.114725	0.0692059	0.0587654	0.134257	0.0391285	0.0523705	0.0592407	0.0296646	0.0486073	0.0705545	0.0517292	0.0519677	0.0658251	0.0688511	0.0828569	0.0439221	0.0620284	0.0657688	0.142536	0.0308844	0.0377286	0.0170284	0	0	0	0	0	0	0	0	0	0	0	0
695	0.88	3-Hydroxy-2,4,4-trimethylpentyl 2-methypropanoate	-	-	-	74367-34-3	C12H24O3	1382.3	1376	4.71224	6.6194	4.18864	1.51891	2.03633	2.4732	0.89476	1.03881	0.91298	0.894215	0.848366	0.952523	2.44045	2.89228	3.80202	1.57553	1.37582	1.20972	1.10274	1.37481	0.974367	0.24319	0.181801	0.204721	9.50351	11.8381	15.0805	2.64101	2.60904	3.46235	1.37877	1.99877	1.46057	1.27764	1.3343	1.59462
880	0.63	Propanoic acid, 2-methyl-, 1-(1,1-dimethylethyl)-2-methyl-1,3-propanediyl ester	-	-	-	74381-40-1	C16H30O4	1600.7	1607	2.76421	6.23474	3.47232	2.05201	1.87817	2.72777	0.894987	1.16677	1.38038	2.58619	1.30279	0.859924	1.56603	2.94555	1.98052	1.69679	1.36522	1.0031	1.12064	1.70222	0.985362	0.249979	0.215717	0.396769	12.0526	9.49019	12.5929	2.5891	2.73822	4.04337	1.78127	1.94453	2.43849	1.83956	1.34214	2.912
890	0.63	Lauryl acetate	-	-	-	112-66-3	C14H28O2	1612.5	1608	0.22315	0.445986	0.268779	0.158482	0.0945228	0.0951675	0.0240616	0.0173566	0.0347322	0.138122	0.0985582	0.0728492	0.208195	0.220746	0.279205	0.196744	0.186424	0.153959	0.0434326	0.076963	0.0631436	0.0291585	0.0354721	0.0351661	0.904053	0.814676	0.935968	0.0293108	0.0787923	0.0416058	0.100376	0.125561	0.0900922	0.0684934	0.0521763	0.0548544
1070	0.6	Isopropyl myristate	D02296	-	-	110-27-0	C17H34O2	1830.1	1834	0.521802	0.613657	0.379281	0.147741	0.304068	0.359402	0.351803	0.331007	0.217344	0.194258	0.246613	0.153399	0.218457	0.352101	0.0743115	0.140331	0.107559	0.342322	0.190712	0.237686	0.141712	0.0345962	0.0327232	0.0322135	1.26565	1.21259	2.10667	0.0868913	0.113816	0.12717	0.0643901	0.0456864	0.0530458	0.146999	0.0406496	0.0352016
		Aromatic
460	1.14	Methyl benzoate	-	-	-	93-58-3	C8H8O2	1101.3	1101	0.576909	0.701601	0.755036	0.266538	0.249092	0.390044	0.0770874	0.107054	0.213515	0.0792714	0.0978462	0.0936124	0.378333	0.32613	0.329212	0.106534	0.166948	0.0759679	0.137851	0.117245	0.0901665	0.0300968	0.0196863	0.0174648	2.50437	2.26613	1.01865	0.249836	0.22079	0.280553	0.153333	0.17064	0.178418	0.105134	0.115541	0.0628245
665	1.06	2-Benzylacrylic acid methyl ester	-	-	-	3070-71-1	C11H12O2	1345.1	1339	5.33115	5.6361	5.96682	2.00568	2.26546	0.833881	0.895742	1.18665	1.07315	0	0.923608	1.06376	3.05721	2.45938	3.34701	1.00932	1.24697	1.29164	1.04198	1.34341	0.88438	0.261499	0.0760775	0	13.9728	11.7721	12.5724	0.96383	2.56081	2.58909	1.5805	1.72997	2.14202	1.96981	1.32254	0
975	0.88	2-Octyl benzoate	-	-	-	6938-51-8	C15H22O2	1713.6	1708	0	0	0	0	0	0	0.0210471	0.0310826	0.00979204	0.0186508	0.0129224	0.00878997	0	0	0	0.0541459	0.0251776	0.0177187	0.018757	0.0246741	0.0254516	0.00505643	0.00571043	0.0040049	0	0	0	0	0	0	0.0275449	0.0372156	0.0358696	0.03405	0.0148575	0.0210504
		Ketones
75	0.39	2-Propanone	C00207	YMDB01701	Propanoate metabolism	67-64-1	C3H6O	559	559	6.39815	9.64436	10.0713	1.28253	1.27264	1.37323	0.42942	0.469636	0.582152	0.232244	0.280104	0.244083	3.65405	3.11471	3.3455	0.608567	0.660633	0.583981	0.473675	0.63112	0.526597	0.0509874	0.0533415	0.0639509	17.259	17.5012	19.7321	1.47119	1.58105	2.13533	0.610088	0.562231	0.503266	0.483958	0.442156	0.566918
85	0.38	2-Butanone	C02845	-	-	78-93-3	C4H8O	577.36	590	0	0	0	0	0	0	0	0	0	0	0	0	3.94706	2.52323	1.62529	0	0	0	0	0	0	0	0	0	13.2767	9.71663	16.6378	0	0	0	0	0	0	0	0	0
125	0.52	2-Pentanone	C01949	-	-	107-87-9	C5H10O	677.18	664	0.0887724	0.233372	0.115939	0.0960275	0.0336066	0.0768071	0.0150148	0.0290362	0.041578	0.0516703	0.0627733	0.0333716	0.0922888	0.0600675	0.0857039	0	0	0	0	0	0	0	0	0	0.15978	0.518391	0.419986	0.325396	0.267405	0.346139	0	0	0	0	0	0
125	0.64	2,3-Pentanedione	-	YMDB01434	-	600-14-6	C5H8O2	677.41	665	0.159682	0.310634	0.35835	0	0	0	0	0	0	0	0	0	0.236989	0.153269	0.119727	0.0288996	0.0283207	0.0349398	0.0392535	0.0440589	0.0612873	0	0	0	0.460792	0.35439	0.353543	0.259578	0.238691	0.191839	0.294436	0.654319	0.021715	0	0	0
150	0.54	4-Methyl-2-pentanone	-	-	-	108-10-1	C6H12O	724.84	729	0.241423	0.281898	0.427929	0.0517956	0.0699148	0.107767	0.00909982	0.00175371	0.0166459	0.0145898	0.0102279	0.00981448	0.0922414	0.109196	0.0910619	0.0177736	0.029314	0.0481864	0.0052132	0.0203286	0.0100791	0.00356835	0.00306744	0.00649523	0.586354	0.568926	0.927699	0.0425167	0.0337587	0.0331069	0.00839096	0.018396	0.0237586	0.0137225	0.0106377	0.00612298
150	0.64	3-Penten-2-one	-	-	-	3102-33-8	C5H8O	730.92	717	0	0	0	0	0	0	0	0	0	0	0	0	0.157231	0.123073	0.179591	0.0154901	0.0389661	0	0.0129244	0.0164324	0.0113656	0.000783116	0.00169237	0	0.656197	1.04689	0.755357	0.0865033	0.133348	0.151877	0.00697699	0.0127794	0.0659155	0.00603114	0.00855951	0
220	0.64	2,3-Heptanedione	-	-	-	96-04-8	C7H12O2	836.05	836	0.229312	0.333156	0.326879	0.0361705	0.0501004	0.0443523	0.00841233	0.00455546	0.0027114	0.00174937	0.00345627	0.00343764	1.01213	0.973522	0.98923	0.202567	0.261514	0.188848	0.0568758	0.0472605	0.0560026	0.00645704	0.00423196	0.00468266	2.6485	2.27845	2.37295	0.261804	0.267419	0.270856	0.0837997	0.102228	0.080878	0.0263473	0.0963879	0.0218888
240	0.6	5-Methyl-2-hexanone	-	-	-	110-12-3	C7H14O	859.53	860	0.235756	0.437633	0.53506	0.0675129	0.0935676	0.121119	0.0301728	0.018155	0.0388852	0.0186648	0.00908495	0.0360628	0.186059	0.217143	0.100471	0.0433707	0.0556945	0.0389485	0.0408465	0.0339703	0.0259555	0.00461343	0.0037243	0.00855428	0.702753	1.05144	1.05075	0.0757515	0.0931605	0.124375	0.0558489	0.0566317	0.0242831	0.0296586	0.0304842	0.0228829
250	0.57	4-Heptanone	-	-	-	123-19-3	C7H14O	871.26	871	1.76361	2.26401	2.7469	0.382785	0.434992	0.589806	0.142718	0.177045	0.180802	0.128818	0.0731018	0.126164	1.84251	1.10855	1.00191	0.193667	0.209315	0.121116	0.0604788	0.12697	0.0903445	0.0112679	0.00928621	0.0391982	0	0	0	0	0	0	0	0	0	0	0	0
325	0.62	6-Methyl-2-heptanone	-	-	-	928-68-7	C8H16O	953.28	932	0.306363	0.428295	0.499611	0.295458	0.299787	0.472796	0.134737	0.0946178	0.103912	0.0844433	0.0640886	0.131275	0.460002	0.0979118	0.171773	0.135779	0.121011	0.0883602	0.0933164	0.07034	0.0794647	0.00645036	0.00234147	0.0365212	0.441491	0.887006	0.512658	0.115769	0.284842	0.420436	0.202417	0.198705	0.134086	0.0756134	0.0912472	0.120586
455	0.63	2-Nonanone	-	YMDB01383	-	821-55-6	C9H18O	1095.1	1095	1.09941	1.72322	1.54328	0.641352	0.640358	0.823341	0.338722	0.374443	0.447326	0.238355	0.578158	0.629188	0.788243	0.757027	0.891334	0.491183	0.523464	0.32274	0.343392	0.473676	0.377719	0.105897	0.0829649	0.074449	3.96415	4.19704	4.23935	1.16212	1.41357	1.53808	0.956918	0.530989	1.21693	0.525641	0.699633	0.647035
490	1.38	Phenylacetone	C15512	-	-	103-79-7	C9H10O	1134.9	1135	0.490083	0.598339	0.672758	0.141813	0.168493	0.19477	0.0504862	0.0487258	0.0501649	0.0138421	0.0217319	0.0121084	0.349696	0.317705	0.36233	0.0985358	0.106424	0.103225	0.0788407	0.0600711	0.0571598	0.00881135	0.0073023	0.0297202	1.50775	1.48111	1.70777	0.22199	0.238235	0.262568	0.129486	0.0664165	0.0767045	0.0249253	0.0314854	0.0224975
595	1.08	1-Phenyl-1-butanone	-	-	-	495-40-9	C10H12O	1257.6	1254	1.07046	1.43406	1.37843	0.361358	0.437512	0.291449	0.125124	0.132432	0.212211	0.0648505	0.129755	0.126469	0.768699	0.666788	1.0235	0.323309	0.325408	0.386706	0.179516	0.253141	0.24406	0.0721694	0.0759881	0.0102564	3.10596	2.93709	3.45658	0.714995	0.626602	0.689321	0.414368	0.486431	0.555991	0.261822	0.372246	0.133216
630	0.62	2-Undecanone	C01875	YMDB01592	-	112-12-9	C11H22O	1300.8	1295	0.581828	0.681807	0.674288	0.224847	0.215294	0.299439	0.119574	0.110205	0.296563	0.175543	0.353993	0.110255	0.334935	0.299227	0.382923	0.138631	0.171327	0.16108	0.697839	0.290612	0.181333	0.0349359	0.02149	0.0263204	1.82531	1.99805	1.46407	0.408237	0.679993	0.484819	0.402869	0.620887	0.654016	0.12309	0.216527	0.284573
795	0.67	2-Tridecanone	-	-	-	593-08-8	C13H26O	1500.8	1495	0.171512	0.334009	0.301798	0.0944499	0.130575	0.186664	0.0757707	0.0733541	0.0725691	0.0539984	0.123196	0.0552858	0.164357	0.180441	0.218829	0.140552	0.105814	0.076966	0.118065	0.124817	0.0825477	0.0243802	0.0166553	0.0134229	0.649189	0.536624	0.741637	0.135052	0.119464	0.253886	0.125089	0.171863	0.230755	0.128014	0.152998	0.0822903
		Terpenic compounds
		Monoterpenic compounds
305	0.43	α-Pinene	-	-	-	7785-26-4	C10H16	932.03	937	0.303458	0.812574	0.467268	0.0637493	0.158766	0.174052	0.0146898	0.0189869	0.063052	0.080507	0.0919266	0.0819923	0.263824	0.142259	0.0745538	0.0986653	0.0352915	0.119008	0.0568221	0.0846198	0.053073	0.00475146	0.00806867	0.00490911	0.424714	0.89058	0.681332	0.04361	0.0589487	0.102747	0.0407774	0.0246158	0.106583	0.0208756	0.0153368	0.0446072
325	0.49	Verbenene	-	-	-	4080-46-0	C10H14	953.15	958	0.109354	0.141563	0.166187	0	0	0	0	0	0	0	0	0	0.0384787	0.0611343	0.0412462	0	0	0	0	0	0	0	0	0	0.207859	0.204651	0.305096	0	0	0	0	0	0	0	0	0
380	0.47	3-Carene	-	-	-	13466-78-9	C10H16	1011	1009	0.212264	0.49658	0.286661	0.0249711	0.0291358	0.039182	0.0226851	0.0108615	0.0516622	0.0245185	0.0316786	0.0652168	0.194906	0.108444	0.330607	0.0860899	0.0290745	0.105595	0.0587957	0.0839754	0.0515878	0.0328916	0.0124786	0.00640244	0.472792	0.637414	0.953481	0.0324105	0.0460146	0.126216	0.0459012	0.0262879	0.114303	0.0286592	0.0234072	0.0473363
395	0.5	Limonene	C06078	YMDB01727	-	5989-54-8	C10H16	1028.3	1028	0.988537	1.21737	1.03141	0.336993	0.218329	0.567069	0.120801	0.25739	0.280357	0.0969643	0.229611	0.206453	0.525381	0.405228	0.621457	0.0201463	0.145157	0.203503	0.206407	0.214293	0.155801	0.0473883	0.0372886	0.0296097	1.9934	2.14454	2.39429	0.270954	0.196153	0.275708	0.111932	0.146919	0.280746	0.0847634	0.0757341	0.144665
405	0.51	β-Ocimene	-	-	-	3779-61-1	C10H16	1039.5	1039	0	0	0	0.0631055	0.0436698	0.041462	0.0134904	0.0293623	0.0212534	0.0209615	0.0301578	0.0223508	0	0	0	0.0135793	0.0164411	0.0162311	0.0074508	0.0101076	0.0097351	0.00307262	0.00418142	0.00222123	0	0	0	0	0	0	0.0126938	0.0184283	0.0472346	0.0102782	0.00892815	0.00779106
435	0.76	Dihydromyrcenol	-	-	-	18479-58-8	C10H20O	1073.1	1073	1.01512	1.39571	1.17094	0.482482	0.509154	0.535307	0.181518	0.1928	0.20109	0.095109	0.167635	0.199251	0.636325	0.666128	0.541185	0.328938	0.34677	0.285255	0.237365	0.250408	0.211331	0.0400806	0.0424722	0.02876	3.13867	3.14985	3.62293	0.546182	0.626519	0.717674	0.318811	0.36272	0.411563	0.25075	0.261753	0.18272
460	0.65	Linalool tetrahydride	-	-	-	78-69-3	C10H22O	1100.7	1101	0.49744	0.741322	0.596419	0.310728	0.316797	0.273018	0.0878391	0.0914147	0.102498	0.0378657	0.0801263	0.130101	0.264936	0.310466	0.359518	0.13671	0.155859	0.111786	0.0820083	0.111321	0.0893508	0.0246234	0.0174963	0.0104253	1.52539	1.56631	1.67875	0.383698	0.393141	0.4258	0.0997864	0.166569	0.183793	0.132651	0.120352	0.0781076
460	0.85	Linalool	-	-	-	78-70-6	C10H18O	1100.9	1107	0.590578	0.815145	0.678785	0.302975	0.352523	0.428525	0.316449	0.39508	0.375766	0.216919	0.750024	0.681041	0.429955	0.41118	0.451623	0.55206	0.617209	0.49074	0.960899	0.948478	1.10645	0.511814	0.371596	0.177182	1.59877	1.79956	1.64369	0.336896	0.416304	0.366849	0.38888	0.408421	0.475046	0.534106	0.59771	0.479183
475	0.92	Fenchyl alcohol	C02344	-	Biosynthesis of secondary metabolites	1632-73-1	C10H18O	1117.7	1123	0.481202	0.414945	0.315213	0.110105	0.121986	0.104513	0.0450111	0.0504644	0.0507958	0.0364346	0.0472439	0.0267238	0.200391	0.153193	0.219287	0.0690452	0.100476	0.0800199	0.0522242	0.0570561	0.051905	0.0133771	0.0114177	0.0163163	0.808599	1.29747	0.982132	0.166209	0.150608	0.10705	0.0865919	0.0721261	0.10618	0.0760251	0.0585498	0.0781754
500	0.8	Dihydroterpineol	-	-	-	58985-02-7	C10H20O	1145.3	1142	0.196231	0.263561	0.22368	0.116507	0.105488	0.111654	0.0436978	0.0425802	0.053	0.0157723	0.0338619	0.0396545	0.139387	0.14126	0.169299	0.0249446	0.0739879	0.0357499	0.0601978	0.0608967	0.0410404	0.0104838	0.00955596	0.00472092	0.770332	0.687235	0.59229	0.108139	0.118292	0.15567	0.0714521	0.0659183	0.0934926	0.100046	0.049809	0.0331317
520	0.8	Pinocarvone	C09884	-	Limonene and pinene degradation	30460-92-5	C10H14O	1167.6	1168	0.181549	0.27457	0.221598	0.0562321	0.059218	0.0618061	0.0472253	0.0409976	0.0207046	0.00666434	0.0175748	0.0151162	0.102546	0.079217	0.129138	0.059693	0.0423501	0.0546125	0.0277822	0.039188	0.0269915	0.00480925	0.0035067	0.0067651	0.365636	0.419111	0.323086	0.111729	0.0985692	0.0690192	0.0622216	0.0374553	0.0408891	0.0481843	0.0527952	0.0472275
525	1.06	Borneol	C01411	-	-	507-70-0	C10H18O	1173.4	1174	0.295927	0.362777	0.26372	0.150467	0.105739	0.109809	0.0428984	0.0476248	0.0401787	0.0461841	0.0419197	0.0348133	0.183582	0.143731	0.226716	0.0625047	0.0733242	0.100249	0.0425346	0.056962	0.0541938	0.0119992	0.0125678	0.0116475	0.724268	0.762927	1.04674	0.190569	0.14316	0.183162	0.0673811	0.0742658	0.0866566	0.0741403	0.0722137	0.084364
545	0.82	Levomenthol *	D00064	-		2216-51-5	C10H20O	1178.8	1179	1.71862	2.76057	3.39236	0.522026	0.499653	1.05343	0.346927	0.234721	0.185877	0.26775	0.231297	0.297715	0.710195	0.755306	0.922191	0.341205	0.387204	0.358828	0.344054	0.480828	0.406356	0.0475664	0.0383608	0.0682405	6.03988	6.08956	7.05581	1.57317	1.20781	1.44426	0.538193	0.651583	0.484919	0.32236	0.509985	0.431964
545	0.88	α-Terpineol *	-	-	-	98-55-5	C10H18O	1195.5	1196	0.885919	1.13113	1.20493	0.446088	0.49421	0.506294	0.189637	0.234648	0.21097	0.0971576	0.295653	0.270033	0.437249	0.622872	0.797381	0.27098	0.383637	0.289729	0.214244	0.295191	0.276946	0.0743586	0.0702557	0.0332038	2.48884	3.3482	2.41973	0.875065	0.679784	0.829003	0.357485	0.425943	0.545013	0.286926	0.472332	0.214668
590	0.94	Carvone	C11383	YMDB01648	Limonene and pinene degradation	6485-40-1	C10H14O	1251.2	1249	0.291529	0.366753	0.277366	0.125745	0.115421	0.147714	0.0820397	0.0748041	0.0715083	0.0507919	0.0920949	0.0814783	0.126368	0.194166	0.13185	0.0930005	0.109358	0.0823629	0.0739783	0.0751403	0.0560727	0.0237708	0.0123488	0.0126127	0.904711	0.889498	1.12298	0.154467	0.176535	0.18663	0.0854341	0.137595	0.124131	0.12682	0.121765	0.0616075
595	0.61	Geraniol	C01500	YMDB01700	Biosynthesis of secondary metabolites	106-24-1	C10H18O	1260	1265	0.438833	0.604238	0.37272	4.65114	5.72661	4.97934	2.98323	3.83681	3.79998	2.0374	3.17384	3.15362	0.218638	0.271768	0.320363	0.48673	0.416231	0.436734	0.495015	0.500885	0.447467	0.144991	0.163741	0.0809279	0	0	0	0.518413	0.710213	0.799902	1.12423	0.916923	1.29732	1.06713	1.19764	0.564429
625	0.62	Endobornyl acetate	-	-	-	76-49-3	C12H20O2	1294.5	1289	0.556339	0.987372	0.75826	0.34829	0.984928	1.06414	0.470957	0.320876	0.248855	0.114682	0.287095	0.250333	0.381811	0.504558	0.263893	0.991877	0.559605	0.723373	0.349386	0.19603	0.155315	0.0848366	0.0840029	0.0768184	7.28727	9.55916	9.06482	1.71346	0.611599	0.92522	0.29428	0.227931	0.716209	0.259717	0.362406	0.275414
675	0.67	β-Terpenyl acetate	-	-	-	10198-23-9	C12H20O2	1357.1	1351	0.342138	0.49567	0.389116	0.194799	0.166395	0.195595	0.0587264	0.0615759	0.0650176	0.044102	0.0873731	0.0773735	0.178405	0.179764	0.189732	0.0960494	0.111247	0.0983386	0	0	0	0	0	0	0	0	0	0	0	0	0	0	0	0	0	0
		Sesquiterpenic compounds
675	0.48	α-Copaene	-	-	-	3856-25-5	C15H24	1356.8	1370	0.0602286	0.110952	0.0736028	0.0231253	0.0273342	0.0268036	0.00950091	0.00865066	0.00446299	0.0267735	0.0311001	0.0125998	0.0358308	0.0259687	0.0416598	0.01141	0.00289094	0.00724835	0.00414904	0.00343398	0.00298307	0.00119145	0.000978889	0.00189359	0.163766	0.18421	0.185429	0.0307036	0.0272315	0.0228753	0.00804041	0.0113889	0.0112942	0.0127841	0.00747259	0.00412509
725	0.54	Longifolene	C09699	-	Biosynthesis of secondary metabolites	475-20-7	C15H24	1418.3	1413	0.327446	0.612781	0.547902	0.291555	0.279122	0.504036	0.195235	0.25303	0.245563	0.0856438	0.156042	0.161108	0.196161	0.233481	0.196612	0.144338	0.233551	0.105052	0.108226	0.069964	0.0708957	0.0336076	0.0359032	0.0353401	1.86065	1.34214	1.4841	0.310077	0.281962	0.293957	0.106916	0.137647	0.0672312	0.132801	0.0963568	0.0946916
760	0.55	β-Farnesene	-	-	-	28973-97-9	C15H24	1459.5	1458	1.25509	1.20034	1.40822	8.42467	9.29215	11.3424	4.25521	6.17152	5.40514	3.55817	3.40812	2.63151	0.0626564	0.043613	0.0589217	0.244527	0.163938	0.0752101	0.529601	0.288345	0.19996	0.126013	0.106628	0.122806	0.138554	0.261468	0.2293	0.369955	0.243139	0.22762	1.2214	0.835021	1.2237	1.04839	0.907316	0.530843
760	0.76	Geranyl acetone	-	YMDB01701	Propanoate metabolism	3796-70-1	C13H22O	1459.7	1458	3.92292	5.11765	2.71286	1.10087	0.817761	1.82342	0.462935	0.497371	0.989989	0.380779	0.679457	0.682247	1.36514	1.07807	1.48831	1.02918	0.583661	0.495494	0.330843	0.877663	0.465587	0.108003	0.0764863	0.208868	7.96629	13.3103	6.84255	0.749769	1.43335	0.581128	1.19076	0.501439	2.33772	0.587493	0.358651	1.01976
780	0.55	α-Curcumene	-	-	-	644-30-4	C15H22	1494.4	1486	0.0708436	0.0753194	0.0839148	0.296819	0.339961	0.490297	0.221943	0.431445	0.413528	0.0587939	0.481794	0.349803	0.0373858	0.0224615	0.0548692	0.0241992	0.0297956	0.0171865	0.030683	0.0189287	0.0153602	0.00864355	0.00720967	0.00339323	0.310364	0.221424	0.209885	0.0463413	0.05513	0.0367239	0.0456989	0.049259	0.0499556	0.0457978	0.0404151	0.0670463
795	0.57	α-Farnesene isomer	-	-	-	502-61-4	C15H24	1500.7	1495	0.405933	0.437283	0.356369	3.68222	4.19358	4.79009	3.24691	4.06112	3.95908	1.29214	3.02139	2.88469	0	0	0	0.0772247	0.0693979	0.0424453	0.156942	0.0839082	0.0601067	0.0190661	0.0208513	0.0220201	0	0	0	0.170302	0.0649049	0.0780017	0.330212	0.260855	0.372323	0.393901	0.292683	0.135923
800	0.51	α-Farnesene isomer	-	-	-	502-61-4	C15H24	1519.4	1515	1.01138	1.87845	0.996943	5.74575	6.99896	8.71179	4.6854	5.21421	5.08873	3.27869	6.47968	3.44402	0	0	0	0.181057	0.15075	0.112951	0.310808	0.203719	0.139135	0.0811091	0.0819149	0.0958455	0.402701	0.483795	0.209887	0.369955	0.243139	0.192754	0.722464	0.477702	0.681569	0.634085	0.526086	0.427083
820	0.67	Calamenene	-	-	-	483-77-2	C15H22	1530.2	1531	0.097676	0.149806	0.126818	0.0926042	0.0916866	0.0906784	0.0168647	0.029224	0.0225622	0.0468516	0.0419672	0.0381057	0.163271	0.152497	0.0986561	0.0572395	0.117648	0.0549706	0.030281	0.0211361	0.0240088	0.008201	0.00824231	0.00812969	0.466588	0.433007	0.393472	0	0	0	0.109047	0.0631772	0.0648403	0.0604728	0.0326542	0.0289768
850	0.9	Nerolidol	C09704	-	Biosynthesis of secondary metabolites	142-50-7	C15H26O	1566	1566	0.93002	1.01159	1.4421	4.87434	10.5192	7.42609	11.1975	15.1644	16.841	1.79665	1.92932	2.28985	0.173358	0.231807	0.290229	1.03354	2.47553	1.79348	2.95763	4.56368	5.08607	1.14656	1.02308	1.28172	0	0	0	1.3696	0.956559	1.29847	4.84496	4.66899	2.87181	3.5436	4.77935	4.89507
875	0.7	Caryophyllene oxide	C16908	-	-	1139-30-6	C15H24O	1611.9	1610	0	0	0	0.150812	0.0825496	0.185123	0	0	0	0	0	0	0.119553	0.129308	0.144982	0.0979615	0.102807	0.0707032	0.0491721	0.0573841	0.0439233	0.0192999	0.0218635	0.0232843	0	0	0	0.183353	0.148005	0.24912	0.0116003	0.0114808	0	0.13772	0.114881	0.0676514
960	1.04	2,3-Dihydrofarnesol	-	-	-	51411-24-6	C15H28O	1695.3	1696	1.16316	1.21277	1.78003	8.45084	7.94374	9.32474	7.2147	4.01878	4.429	1.80983	2.47189	1.7548	0	0	0	0.0490453	0.0420058	0.0149866	0.219084	0.126229	0.150619	0.279835	0.339562	0.24011	0	0	0	0.406619	0.478599	0.330129	2.97142	1.77432	2.58527	5.65286	4.00625	2.11766
990	1.25	E,E-Farnesol	C01493	YMDB00404	Biosynthesis of secondary metabolites (	106-28-5	C15H26O	1731	1730	15.0974	18.6178	14.4643	62.2773	59.5488	68.0887	42.7591	37.8728	36.6656	17.8632	14.8624	17.3322	0	0	0	0.0286281	0.0323752	0.0311742	0.385149	0.324507	0.377222	0.62068	0.664517	0.673131	0	0	0	0	0	0	5.52001	6.64928	6.18956	9.15707	8.93097	9.06244
1005	0.98	Farnesal	C03461	-	Sesquiterpenoid biosynthesis	502-67-0	C15H24O	1751.2	1744	0.233345	0.27767	0.235852	1.67051	1.68704	2.63534	1.52163	2.55141	2.29134	1.13411	1.81728	1.18878	0	0	0	0.0291228	0.0265192	0.0310731	0.0396775	0.0323569	0.0342017	0.0104302	0.00766975	0.0045311	0	0	0	0	0	0	0.167111	0.112592	0.172292	0.142086	0.107894	0.106952
		Norisoprenoids
785	0.73	α -Methylionone	-	-	-	127-51-5	C14H22O	1489.1	1482	0.173356	0.233559	0.232675	0.124244	0.150852	0.201493	0.0532384	0.051973	0.0542861	0.0745533	0.0906121	0.0698228	0.0885144	0.107544	0.157592	0.0991471	0.107411	0.0777359	0.0647757	0.0920934	0.0763504	0.0260699	0.0159649	0.0165029	0.289401	0.62006	0.390105	0.127696	0.18853	0.239197	0.126059	0.113432	0.276614	0.125027	0.0317986	0.106824
		Phenols
680	2.46	2-(1,1-Dimethylethyl)-4-methyl-phenol	-	-	-	2409-55-4	C11H16O	1365.6	1360	2.35035	4.16643	2.21957	1.17359	1.14183	1.05303	0.4047	0.462674	0.43918	0.354679	0.453754	0.507621	1.29711	1.00376	1.49362	0.416508	0.638548	0.752408	0.486551	0.511422	0.415831	0.148941	0.110294	0.101646	4.97409	4.67295	5.52475	1.33032	1.07567	1.11254	0.619815	0.596836	0.955432	0.393756	0.425281	0.583228
765	1.27	5-Methyl-2,4-diisopropylphenol	-	-	-	40625-96-5	C13H20O	1466.2	1496	0.439774	0.651798	0.548601	0.30005	0.255461	0.77725	0.124881	0.122958	0.126468	0.109219	0.139725	0.143616	0.431674	0.241684	0.315166	0.0980046	0.190198	0.143671	0.120182	0.135051	0.131096	0.0459421	0.0390763	0.0284101	1.29086	1.42725	1.355	0.495106	0.267425	0.281873	0.182488	0.139707	0.238465	0.096171	0.109396	0.158602
810	1.84	2,4-bis(1,1-dimethylethyl)phenol	-	-	-	96-76-4	C14H22O	1519.8	1514	10.2409	20.1304	18.5903	6.3197	6.82867	7.66735	2.29587	3.43977	3.37709	1.69761	2.23148	2.25499	6.33562	10.0284	7.64396	4.37254	3.33566	2.93538	2.70683	3.12311	3.21149	0.487874	0.430833	0.569816	35.2302	37.0125	37.6998	9.95698	7.46037	8.10084	4.00463	5.67921	6.42272	4.35321	2.4021	3.48053
1010	2.66	Nonylphenol	C14993	-	-	25154-52-3	C15H24O	1759.6	1720	0.391808	0.540228	0.506702	0.214978	0.317069	0.29969	0.0791359	0.126658	0.123985	0.0409064	0.0497163	0.0426451	0.135765	0.328175	0.217728	0.131295	0.106859	0.0991152	0.123877	0.113192	0.107992	0.0149848	0.00924748	0.0038147	1.48831	1.06084	1.09066	0.378826	0.302288	0.360165	0.0325759	0.189738	0.221431	0.104875	0.0723284	0.123871
		Sulphur compounds
70	0.35	Methanethiol	C00409	YMDB00062	Cysteine and methionine metabolism	74-93-1	CH4S	562.59	551	1.15228	1.47474	1.19142	0.0604125	0.0739852	0.0694677	0.0219163	0.0243121	0.0296539	0.0402787	0.0464103	0.0424496	0.29374	0.25702	0.182681	0.0430907	0.0335421	0.0322664	0.0198526	0.0370684	0.032243	0.0172679	0.0137549	0.0128949	0.765167	1.02588	0.715673	0.127487	0.105868	0.118701	0.0364715	0.0545742	0.0201389	0.0273458	0.0447325	0.0362707
150	0.64	Dimethyl disulfide	C08371	YMDB01438	-	624-92-0	C2H6S2	725.03	728	7.40829	12.0998	13.8826	1.30974	1.68231	1.94591	0.278111	0.660106	0.642478	0.193229	0.362357	0.449289	4.5588	3.97399	3.71288	0.791098	0.849442	0.353311	0.380453	0.590489	0.397941	0.0505869	0.055444	0.0677167	17.0286	25.5953	28.7271	1.02949	1.6006	2.67281	0.462912	0.639818	0.498743	0.241641	0.182237	0.199212
155	1.16	Thiazole	-	-	-	288-47-1	C3H3NS	735.54	727	0.275932	0.413813	0.45127	0.0715893	0.0752424	0.0619715	0.0315581	0.0260784	0.0256789	0.0291581	0.0207946	0.0309855	0.221374	0.174238	0.171581	0.0356955	0.0371445	0.0402316	0.0168962	0.0240776	0.0175875	0.00402088	0.00392381	0.00535466	0.752629	0.88718	1.00499	0.0230695	0.0239138	0.0310772	0.00861178	0.0123771	0.0100125	0.0270623	0.0240195	0.021563
170	0.64	2-Methyl-thiophene	-	-	-	554-14-3	C5H6S	763.12	759	0.0477283	0.0945446	0.104596	0.00528101	0.0089852	0.00845515	0.0032126	0.00297886	0.00549964	0.0136842	0.0148915	0.0162904	0.0559338	0.0375971	0.0306522	0.00904417	0.00946176	0.0105152	0.0125422	0.00878138	0.00693369	0.00197186	0.00184167	0.00314741	0.21607	0.213012	0.214092	0.0338828	0.0316464	0.0396164	0.0170303	0.018531	0.0176641	0.0373814	0.039694	0.0442152
285	1.41	3-(Methylthio)-propanal	-	YMDB01466	-	3268-49-3	C4H8OS	912.01	912	0.81122	1.01796	1.63975	0.011216	0.0154066	0.00960061	0.0240208	0.0134106	0.0169641	0.0340137	0.0171501	0.0238874	0.341744	0.330558	0.330578	0.00670698	0.00840271	0.00928482	0.00576056	0.00723008	0.0115773	0.00956793	0.00601687	0.00899584	2.26053	1.89782	1.74145	0.0252159	0.023261	0.0368411	0.0231959	0.0297046	0.0301166	0.0228554	0.0309864	0.0268386
340	0.88	Dimethyl trisulfide	C08372	YMDB01438	-	3658-80-8	C2H6S3	969.35	969	2.41152	3.9356	4.11474	0.106184	0.168826	0.213576	0.0220511	0.0250169	0.0363444	0.0471572	0.0235116	0.0425661	0.785616	0.686696	0.675776	0.00743771	0.0101576	0.00816494	0.0140222	0.0169776	0.010615	0.00619523	0.00867807	0.0052147	8.12887	8.66162	9.80292	0.11476	0.164098	0.229493	0.0155986	0.0291944	0.0154186	0.0160746	0.0219038	0.0167296
